# Supplementary material for: Mapping the Knowledge Landscape of Acupuncture for Primary Headaches: A Bibliometric Analysis From 2005 to 2025
Source: Pain Res Manag. 2026 Jul 31;2026:4922234. doi: 10.1155/prm/4922234 (PMC13426324; doi:10.1155/prm/4922234)
Supplement: Supplementary file 7 — Supporting Information 7 Table S1. The full records of 10 most cited publications. [file PRM-2026-4922234-s007.xlsx]

## Sheet: Sheet1
Rank	Title	doi	Total Citations	TC per Year	Normalized TC	Publish Year	Journal	First Author
1	Acupuncture for patients with migraine: a randomized controlled trial	10.1001/jama.293.17.2118	468	51.79	2.72	2005	JAMA-Journal Of The American Medical Association	Linde, Klaus
2	Efficacy of acupuncture for the prophylaxis of migraine: a multicentre randomised controlled clinical trial	10.1016/S1474-4422(06)70382-9	298	14.19	3.82	2006	LANCET Neurology	Diener, Hans-Christoph
3	The Long-term Effect of Acupuncture for Migraine Prophylaxis: A Randomized Clinical Trial	10.1001/jamainternmed.2016.9378	294	29.4	5.24	2017	JAMA Internal Medicine	Zhao, Ling
4	Acupuncture in patients with tension-type headache: randomised controlled trial	10.1136/bmj.38512.405440.8F	277	12.59	1.61	2005	BMJ-British Medical Journal	Melchart, Dieter
5	Acupuncture for migraine prophylaxis	10.1002/14651858.CD001218.pub2	262	14.56	3.09	2009	Cochrane Database of Systematic Reviews	Linde, Klaus
6	Acupuncture for the prevention of episodic migraine	10.1002/14651858.CD001218.pub3	224	20.36	4.17	2016	Cochrane Database of Systematic Reviews	Linde, Klaus
7	Manual acupuncture versus sham acupuncture and usual care for prophylaxis of episodic migraine without aura: multicentre, randomised clinical trial	10.1136/bmj.m697	172	24.57	8.1	2020	BMJ-British Medical Journal	Xu, Shabei
8	Acupuncture for migraine prophylaxis: a randomized controlled trial	10.1503/cmaj.110551	135	9	3.99	2012	Canadian Medical Association Journal	Li, Ying
9	Acupuncture for tension-type headache	10.1002/14651858.CD007587	131	7.28	1.55	2009	Cochrane Database of Systematic Reviews	Linde, Klaus
10	Altered periaqueductal gray resting state functional connectivity in migraine and the modulation effect of treatment	10.1038/srep20298	110	10	2.05	2016	Scientific Reports	Li, Zhengjie
